# Supplementary material for: Modulating the Interplay Between Impulsivity and Interoception Through HD-tDCS to the Right Insula and Anterior Cingulate Cortex
Source: Biomedicines. 2026 Feb 26;14(3):519. doi: 10.3390/biomedicines14030519 (PMC13023666; doi:10.3390/biomedicines14030519)
Supplement: Supplementary file 1 [file biomedicines-14-00519-s001.zip]

Archive with 1 entries (1 files):
- biomedicines-4121442-supplementary.pdf
